# Supplementary material for: Human tonsil organoids reveal innate pathways modulating humoral and cellular responses to ChAdOx1
Source: PLoS Pathog. 2025 Aug 22;21(8):e1013432. doi: 10.1371/journal.ppat.1013432 (PMC12393735; doi:10.1371/journal.ppat.1013432)
Supplement: S1 Raw Data — (XLSX) [file ppat.1013432.s001.xlsx]

## Sheet: Fig 1A
Anti-S1 IgG (ng/mL)
Unstimulated				ChAdOx1 nCoV-19				ChAdOx1 GFP
Day 6	Day 9	Day 12	Day 14	Day 6	Day 9	Day 12	Day 14	Day 6	Day 9	Day 12	Day 14
0.234	0.468	1.53772	1.77172	2.34375	32.1817	75.8197	82.6108	1.17188	2.34375	3.51562	5.87967
0.234	0.841821	1.07582	1.30982	1.97012	3.01222	3.24622	3.48022	1.17188	9.05175	10.2236	11.3955
0.234	0.468	0.702	0.936	0.234	0.468	0.702	0.936	1.17188	2.34375	3.51562	5.87967
0.234	0.468	0.702	0.936	0.234	0.468	0.702	0.936	0.234375	0.46875	0.703125	0.9375
0.234	0.468	0.702	0.936	0.234	0.468	1.82422	2.05822	0.234375	0.46875	0.703125	0.9375
0.234	0.468	0.702	0.936	0.234	0.468	1.40868	1.64268	0.864121	1.79266	2.70527	3.34399
0.234	0.468	0.702	0.936	0.234	0.468	0.702	1.68711
0.910158	1.14416	2.03876	2.64658	1.17188	51.0438	158.145	308.923
0.234	0.468	0.702	0.936	1.17188	16.122	42.6211	85.8183
0.234	0.468	0.702	0.936	0.234	0.468	0.702	0.936
0.850099	3.05691	5.06379	6.73716	0.414469	1.52792	4.4	9.3615
1.24238	3.69773	7.41368	9.86169	0.234375	1.98117	13.0457	33.275
0.234375	0.46875	0.703125	0.9375	0.234375	0.46875	0.703125	0.9375
0.234375	0.46875	0.703125	0.9375	0.234375	0.46875	0.703125	0.9375
0.234375	0.46875	0.703125	0.9375	0.678738	11.027	41.027	71.027
0.234375	0.46875	0.703125	0.9375	0.234375	0.46875	1.00761	1.24198
0.234375	0.46875	0.703125	0.9375	0.234375	0.46875	0.956985	1.19136
0.234375	0.46875	0.703125	0.9375	0.234375	0.46875	21.9186	51.9186
0.234375	1.92022	5.36493	9.58971	0.234375	13.7852	43.7852	73.7852
0.234375	0.46875	0.703125	0.9375	0.602037	30.602	232.414	532.414
0.234375	0.46875	0.703125	0.9375	0.234375	0.46875	1.72269	2.97664
1.18727	4.51164	8.36957	9.70402	0.234375	6.322	26.3064	54.8495
0.234375	0.46875	0.703125	1.42611	3.01344	12.5671	51.806	97.051
0.234375	0.46875	0.703125	0.9375	3.77239	32.7279	139.811	259.345

## Sheet: Fig 1B
	Anti-S1 IgG (ng/mL)
	Unstimulated	ChAdOx1 nCoV-19
Post-pandemic	1.77172	82.6108
	2.64658	308.923
	0.936	85.8183
	0.936	0.936
	6.73716	9.3615
	10.8617	33.275
	0.9375	0.9375
	0.9375	0.9375
	0.9375	71.027
	0.9375	1.24198
	0.9375	1.19136
	0.9375	51.9186
	9.58971	73.7852
	0.9375	532.414
	0.9375	2.97664
	11.704	54.8495
	1.42611	97.051
	0.9375	259.345
Pre-pandemic	1.30982	3.48022
	0.936	0.936
	0.936	0.936
	0.936	2.05822
	0.936	1.64268
	0.936	1.68711

## Sheet: Fig 1C
	Anti-S1 IgM (ng/mL)
	Unstimulated	ChAdOx1 nCoV-19 - Experiment 1	ChAdOx1 nCoV-19 - Experiment 2
Pre-pandemic	1.1725	1.1725	1.1725
	1.1725	8.59013	1.1725
	1.1725	1.1725	1.1725
	1.1725	1.1725	9.20646
	1.1725	1.1725	1.1725
	1.1725	4.98838	1.1725
Post-pandemic	1.1725	1.1725	1.1725
	1.1725	1.1725	1.1725
	1.1725	10.2123	1.1725

## Sheet: Fig 1E
CD38++ (% CD19+CD3-)
Day 7		Day 14
Unstimulated	ChAdOx1 nCoV-19	Unstimulated	ChAdOx1 nCoV-19
5.48	15.6	5.83	22.4
0.18	3.26	0.39	1.9
3.37	24.5	3.63	23.3
3.37	13	7.36	12.9
2.12	8.95	1.17	16.7
9.65	26.7	6.7	51.8
1.78	15.7	1.14	27.3
1.25	14.3	1.1	28.6
2.87	12.7	1.48	7.75
3.37	6.21	2.9	8.98
0.81	7.09	3.39	10.3
0.44	4.77	1.74	6.53
3.25	9.89	12.1	24.5
0.5	2.07	1.17	7.45
1.46	9.36	7.63	30.2
2.51	4.76	9.44	22.4

## Sheet: Fig 1G
S1-specific (% CD19+CD3-)
Pre-pandemic	Post-pandemic
0.00698	0.033
0.00876	0.094
0.00605	0.082
0.019	0.01
0.014	0.079
0.018	0.18
	0.033
	0.081
	0.027
	0.011
	0.029
	0.044
	0.066
	0.082
	0.056
	0.046

## Sheet: Fig 1H
S1-specific B cells (% total B cells)	Anti-S1 IgG (ng/mL)
0.025	94.9564
0.011	1.24198
0.029	1.19136
0.044	58.8971
0.066	73.7852
0.099	584.812
0.054	72.4186
0.02	54.8495
0.037	82.6108
0.094	308.923
0.056	278.873
0.01	0.936

## Sheet: Fig 1I
Bulk B cells (%)			S1-specific B cells (%)
IgD+IgM+	IgD-IgM+	IgD-IgM-	IgD+IgM+	IgD-IgM+	IgD-IgM-
53.5382	10.8618	35.6	10.5831	11.5156	77.9013

## Sheet: Fig 1K
CD38++ (% S1-specific CD19+CD3-)
Day 7		Day 14
Unstimulated	ChAdOx1 nCoV-19	Unstimulated	ChAdOx1 nCoV-19
0	100	0	0
0	46.2	1.2	63.1
0	52.4	8.86	30
5.56	0	9.68	80
2.52	0	1.49	12.5
5.35	6.67	2.74	75
3.23	31.8	0	41.7
0	27.8	0	100
0	16.7	0	14.3
0	0	0	0
0	30	0	33.3
0	0	0	0
1.49	10	0.99	42.6
0	10	0	40.6
3.03	11.1	1.8	52
2.44	23.1	5.06	32.8

## Sheet: Fig S2B
Live (% cells)				Cells recovered
Day 0	Day 1	Day 7	Day 14	Day 1	Day 7	Day 14
90.5	67.3	61.7	65	500000	532000	315232
94.6	74.1	63.9	77.6	398628	392687	367517
95.2	80.3	68.2	60.6	531000	500000	385398
96	83.1	75.3	78.9	539000	480000	397586
93.4		79.6	76.7		420000	339655
90.5		70.1	65.2		553000	508000
91.9	78.9	76.7	73.7	344189	471000	385005
95.3	79.8	75.7	70	370445	481000	359410
94.6	84.3	82.5	79.3	311219	422000	321859

## Sheet: Fig S2C
	Anti-S1 IgG (ng/mL)
	Unstimulated				ChAdOx1 nCoV-19
Donor	Day 6	Day 9	Day 12	Day 14	Day 6	Day 9	Day 12	Day 14
11	1.5982	4.0431	6.53576	8.46097	0.0289063	0.0578125	0.0867187	0.115625
13	7.84585	15.316	23.4224	30.5624	0.661097	0.690003	0.901692	1.3596
14	4.99922	13.3422	29.0472	44.1031	0.234375	4.04574	24.8339	53.8639
30	6.31553	19.2934	49.3278	79.3623	4.84107	20.7975	50.832	80.8664

[truncated: 52 more sheets: Fig S2D, Fig S2E, Fig S2H, Fig 2A, Fig 2B, Fig 2C, Fig 2D, Fig 2E, Fig S3A, Fig S3C, Fig S3D, Fig 3A, Fig 3B, Fig 3C, Fig 3D, Fig 3E, Fig 3F, Fig 3G, Fig S4A, Fig S4B …]
